# Supplementary material for: Detection of Klebsiella pneumoniae Carbapenem Resistance Genes by qPCR: Choosing the Right Method for Total DNA Extraction
Source: Microorganisms. 2024 Jun 25;12(7):1285. doi: 10.3390/microorganisms12071285 (PMC11278521; doi:10.3390/microorganisms12071285)
Supplement: Supplementary file 1 [file microorganisms-12-01285-s001.zip]

Archive with 1 entries (1 files):
- microorganisms-3038052-supplementary.pdf
